# Supplementary material for: Interaction of Impulsivity, Attention, and Intelligence in Early Adolescents Born Preterm without Sequelae
Source: Int J Environ Res Public Health. 2021 Aug 27;18(17):9043. doi: 10.3390/ijerph18179043 (PMC8431711; doi:10.3390/ijerph18179043)
Supplement: Supplementary file 1 [file ijerph-18-09043-s001.zip]

Archive with 1 entries (1 files):
- ijerph-1300269-supplementary.pdf
